# Supplementary material for: Harmonized Z-Scores Calculated from a Large-Scale Normal MRI Database to Evaluate Brain Atrophy in Neurodegenerative Disorders
Source: J Pers Med. 2022 Sep 21;12(10):1555. doi: 10.3390/jpm12101555 (PMC9605567; doi:10.3390/jpm12101555)
Supplement: Supplementary file 1 [file jpm-12-01555-s001.zip]

Archive with 1 entries (1 files):
- jpm-1902378-supplementary.csv
