# Supplementary material for: Harmonized Z-Scores Calculated from a Large-Scale Normal MRI Database to Evaluate Brain Atrophy in Neurodegenerative Disorders
Source: J Pers Med. 2022 Sep 21;12(10):1555. doi: 10.3390/jpm12101555 (PMC9605567; doi:10.3390/jpm12101555)
Supplement: Supplementary file 1 [file jpm-12-01555-s001.zip › jpm-1902378-supplementary.csv]

Additional file: The statistical parameters for calculating the harmonized Z-score This file contains the statistical parameters for calculating the harmonized Z-score from each brain ROIs. These parameters were obtained by regression calculations using these equations as described (1) and (2).
Dependent Variable	Record Count	Phai	Unbiased Variance	Partial Regression Coefficient(Constant)	Partial Regression Coefficient(Age)	Partial Regression Coefficient(FieldStrength)	Partial Regression Coefficient(log10eTIV)	Partial Regression Coefficient(Male)	Mean of Design(Age)	Mean of Design(FieldStrength)	Mean of Design(log10eTIV)	Mean of Design(Male)	COV(Dependent Variable x Dependent Variable)	COV(Dependent Variable x Age)	COV(Dependent Variable x FieldStrength)	COV(Dependent Variable x log10eTIV)	COV(Dependent Variable x Male)	COV(Age x Age)	COV(Age x FieldStrength)	COV(Age x log10eTIV)	COV(Age x Male)	COV(FieldStrength x FieldStrength)	COV(FieldStrength x log10eTIV)	COV(FieldStrength x Male)	COV(log10eTIV x log10eTIV)	COV(log10eTIV x Male)	COV(Male x Male)
3rd Ventricle	1205	1200	0.01017428	0.740674391	0.006440291	0.053665658	0.327277345	0.093009986	59.21908714	0.123651452	6.082060764	0.358506224	0.02204372	1.254963648	0.012168274	0.001726111	0.027985972	190.5582733	1.068402007	-0.145124381	0.192154781	0.108451772	-0.005541778	0.013772901	0.00504325	0.014058872	0.230170524
4th Ventricle	1205	1200	0.010560956	1.877829391	0.000761535	0.063330121	0.219640648	0.042023128	59.21908714	0.123651452	6.082060764	0.358506224	0.011966582	0.188978507	0.00704347	0.001237022	0.013778957	190.5582733	1.068402007	-0.145124381	0.192154781	0.108451772	-0.005541778	0.013772901	0.00504325	0.014058872	0.230170524
Right Accumbens Area	1234	1229	0.006098917	-1.173939448	-0.000304335	0.096687642	0.659848206	-0.007538577	59.57698541	0.118314425	6.135363285	0.358995138	0.006810979	-0.123575168	0.001987676	0.00083042	0.006088197	191.4202647	0.951954687	-0.237124939	0.118731113	0.104400725	-0.011702045	0.012641289	0.002978773	0.010060255	0.230304261
Left Accumbens Area	1234	1229	0.007737176	-1.599403862	-0.0005345	0.120684689	0.740241155	0.005440523	59.5834684	0.117504052	6.135515399	0.358995138	0.008996765	-0.162334946	0.003522067	0.000969409	0.010158066	191.5814296	0.944360975	-0.235785081	0.116401866	0.103780951	-0.011575015	0.012932445	0.002952921	0.010005602	0.230304261
Right Amygdala	1234	1229	0.003511335	0.732584305	-0.001851796	0.107618121	0.41645889	-0.011019272	59.57374392	0.117504052	6.135400907	0.358184765	0.004730045	-0.353127244	0.004438602	0.000310222	0.002784836	191.3007213	0.935772207	-0.236385105	0.103329429	0.103780951	-0.011676135	0.012216715	0.002977703	0.010077102	0.230074886
Left Amygdala	1231	1226	0.002936868	0.391199902	-0.001797105	0.122034019	0.471935711	-0.008555041	59.55483347	0.118602762	6.135296224	0.358245329	0.004312436	-0.340293841	0.005406179	0.000316246	0.004139138	191.4179258	0.956905946	-0.237491893	0.115706049	0.104621136	-0.011722627	0.012761124	0.002979775	0.010082377	0.230092528
Brain Stem	1230	1225	0.040688876	-2.648662423	0.002573697	-0.435666755	0.770778497	0.097853488	59.57398374	0.117886179	6.135436977	0.359349593	0.070787234	-0.093662296	-0.050617385	0.007755858	0.024950409	191.600299	0.951808265	-0.236343155	0.102765815	0.10407364	-0.011665009	0.012932717	0.002977625	0.010086379	0.230404784
Right Caudate	1234	1229	0.002733942	-1.854785974	-0.001859126	0.04848026	0.871605054	-0.015633972	59.56969206	0.118314425	6.135373147	0.358995138	0.005271191	-0.517528594	-0.007108248	0.002312263	0.005552155	191.114766	0.952818296	-0.236939797	0.121351515	0.104400725	-0.011703213	0.012641289	0.002978831	0.010056711	0.230304261
Left Caudate	1230	1225	0.00292127	-1.27522796	-0.002416034	0.054632623	0.778829455	-0.02033399	59.51463415	0.118699187	6.135257768	0.359349593	0.005555471	-0.597390087	-0.00599641	0.002053638	0.003513332	190.7642283	0.962460061	-0.239341804	0.131433448	0.104694808	-0.011727597	0.012640325	0.002979339	0.010047584	0.230404784
Right Cerebellum Exterior	1235	1230	0.002091415	0.38912062	-0.001736978	0.102503605	0.697681888	-0.004878787	59.5902834	0.118218623	6.135370591	0.358704453	0.003696968	-0.401039774	0.000824405	0.001240289	0.006988614	191.483536	0.949609906	-0.236812781	0.113860983	0.104327456	-0.011693427	0.012665437	0.002976425	0.010049479	0.230221983
Left Cerebellum Exterior	1235	1230	0.001793466	0.47900563	-0.001770656	0.101283684	0.683423715	-0.008495169	59.5902834	0.118218623	6.135370591	0.358704453	0.003343679	-0.405682247	0.000786076	0.001183748	0.005993471	191.483536	0.949609906	-0.236812781	0.113860983	0.104327456	-0.011693427	0.012665437	0.002976425	0.010049479	0.230221983
Right Hippocampus	1231	1226	0.002032436	0.134456305	-0.002206625	0.05979851	0.583778376	-0.010494385	59.53127539	0.116978067	6.135344228	0.357432981	0.003782237	-0.505408412	-0.002810463	0.001457277	0.003954567	190.9451593	0.932923857	-0.23781999	0.096942138	0.103378178	-0.011664946	0.011812724	0.002973123	0.010062642	0.229861373
Left Hippocampus	1232	1227	0.002090298	0.123120812	-0.002229186	0.069896105	0.582286233	-0.014633725	59.54220779	0.116883117	6.135495187	0.358766234	0.003781113	-0.499572228	-0.001786381	0.001295309	0.003103228	190.9909059	0.926825409	-0.235140832	0.114820598	0.103305306	-0.011607048	0.012459514	0.002970418	0.010059623	0.230239906
Right Inf Lat Vent	1205	1200	0.018731383	0.934506967	0.009542954	0.050523519	0.247130254	0.094776088	59.21908714	0.123651452	6.082060764	0.358506224	0.040020671	1.854815253	0.015610877	0.000913879	0.027818614	190.5582733	1.068402007	-0.145124381	0.192154781	0.108451772	-0.005541778	0.013772901	0.00504325	0.014058872	0.230170524
Left Inf Lat Vent	1205	1200	0.022414441	0.813258532	0.010166161	0.045990904	0.246047218	0.128434014	59.21908714	0.123651452	6.082060764	0.358506224	0.048066435	1.975354652	0.016254712	0.001316286	0.035607775	190.5582733	1.068402007	-0.145124381	0.192154781	0.108451772	-0.005541778	0.013772901	0.00504325	0.014058872	0.230170524
Right Lateral Ventricle	1205	1200	0.021544821	0.380077571	0.008033482	0.074631745	0.500304439	0.074705387	59.21908714	0.123651452	6.082060764	0.358506224	0.038058093	1.5523318	0.014933267	0.001993987	0.026800262	190.5582733	1.068402007	-0.145124381	0.192154781	0.108451772	-0.005541778	0.013772901	0.00504325	0.014058872	0.230170524
Left Lateral Ventricle	1205	1200	0.020512281	0.759003876	0.007433839	0.059845393	0.464280321	0.074743799	59.21908714	0.123651452	6.082060764	0.358506224	0.034689556	1.427502398	0.012889167	0.001981814	0.025983769	190.5582733	1.068402007	-0.145124381	0.192154781	0.108451772	-0.005541778	0.013772901	0.00504325	0.014058872	0.230170524
Right Pallidum	1231	1226	0.011554996	1.555158931	0.001568756	-0.041340067	0.16488955	0.002631096	59.58570268	0.117790414	6.135414435	0.359057677	0.012169859	0.222888458	-0.004697408	0.000627866	0.001924237	191.6526084	0.948839928	-0.235824853	0.130178386	0.104000317	-0.011647894	0.012956615	0.002971506	0.010004555	0.230322363
Left Pallidum	1233	1228	0.010356376	2.129315684	0.001962876	-0.028019867	0.072395807	-0.000647859	59.58799676	0.117599351	6.135408194	0.358475264	0.01103397	0.33248673	-0.001915988	7.17E-05	0.000445087	191.5947259	0.941347784	-0.236833062	0.104793372	0.103853972	-0.011683882	0.012192441	0.00297989	0.010085256	0.230157414
Right Putamen	1235	1230	0.001989043	0.732206384	-0.000401092	0.063742252	0.469920324	0.010596966	59.5902834	0.118218623	6.135370591	0.358704453	0.002576831	-0.126348794	0.000908422	0.000854795	0.007923764	191.483536	0.949609906	-0.236812781	0.113860983	0.104327456	-0.011693427	0.012665437	0.002976425	0.010049479	0.230221983
Left Putamen	1234	1229	0.001577462	0.634514766	-0.000353595	0.069653299	0.484586829	0.007936536	59.58670989	0.118314425	6.135334678	0.358184765	0.002151783	-0.1155704	0.00136773	0.000791383	0.007536323	191.6230511	0.950803209	-0.237163471	0.111657932	0.104400725	-0.011698658	0.012737246	0.002977244	0.010034561	0.230074886
Right Thalamus Proper	1234	1229	0.004264375	-0.272300245	-0.001267313	0.041853427	0.651338028	-0.018640913	59.58265802	0.117504052	6.135443787	0.358184765	0.005477102	-0.359234308	-0.00466048	0.001559942	0.002665838	191.5669658	0.943645245	-0.23631498	0.109055275	0.103780951	-0.011638264	0.012216715	0.002972217	0.010104645	0.230074886
Left Thalamus Proper	1232	1227	0.002822012	-0.023789268	-0.000782545	0.016048952	0.607292185	-0.010270251	59.55113636	0.116883117	6.135492119	0.357954545	0.003923503	-0.278943679	-0.006256455	0.001700715	0.003899272	191.2630206	0.932279743	-0.235745617	0.103938963	0.103305306	-0.011632377	0.011742117	0.002975507	0.010134197	0.230009785
Right Ventral DC	1235	1230	0.032565291	-4.966810741	0.000628258	-0.210251818	1.077244764	0.028376071	59.5902834	0.118218623	6.135370591	0.358704453	0.04597943	-0.331230562	-0.033575725	0.005801287	0.014767147	191.483536	0.949609906	-0.236812781	0.113860983	0.104327456	-0.011693427	0.012665437	0.002976425	0.010049479	0.230221983
Left Ventral DC	1234	1229	0.029603494	-4.260508277	0.000492141	-0.206832832	0.97171566	0.034067838	59.57455429	0.118314425	6.135408636	0.358995138	0.04187536	-0.328300069	-0.032070477	0.005540224	0.015050071	191.3330422	0.952242557	-0.236265219	0.11960458	0.104400725	-0.011707415	0.012641289	0.00297705	0.010043961	0.230304261
Right vessel	1235	1230	1.00E-10	-5.999999999	-1.88E-13	-2.73E-11	-2.40E-10	1.20E-11	59.5902834	0.118218623	6.135370591	0.358704453	0	0	0	0	0	191.483536	0.949609906	-0.236812781	0.113860983	0.104327456	-0.011693427	0.012665437	0.002976425	0.010049479	0.230221983
Left vessel	1235	1230	1.00E-10	-5.999999999	-1.88E-13	-2.73E-11	-2.40E-10	1.20E-11	59.5902834	0.118218623	6.135370591	0.358704453	0	0	0	0	0	191.483536	0.949609906	-0.236812781	0.113860983	0.104327456	-0.011693427	0.012665437	0.002976425	0.010049479	0.230221983
Optic Chiasm	1235	1230	1.00E-10	-5.999999999	-1.88E-13	-2.73E-11	-2.40E-10	1.20E-11	59.5902834	0.118218623	6.135370591	0.358704453	0	0	0	0	0	191.483536	0.949609906	-0.236812781	0.113860983	0.104327456	-0.011693427	0.012665437	0.002976425	0.010049479	0.230221983
Cerebellar Vermal Lobules I-V	1235	1230	0.002817128	-0.409605252	-0.000951155	0.110476822	0.63174116	0.003260292	59.5902834	0.118218623	6.135370591	0.358704453	0.003947494	-0.226453718	0.003276614	0.000846487	0.008390198	191.483536	0.949609906	-0.236812781	0.113860983	0.104327456	-0.011693427	0.012665437	0.002976425	0.010049479	0.230221983
Cerebellar Vermal Lobules VI-VII	1235	1230	0.00741291	-1.295785823	-0.001461626	0.104041758	0.714965539	0.006050344	59.5902834	0.118218623	6.135370591	0.358704453	0.009024517	-0.349702255	0.001182671	0.001318371	0.009729266	191.483536	0.949609906	-0.236812781	0.113860983	0.104327456	-0.011693427	0.012665437	0.002976425	0.010049479	0.230221983
Cerebellar Vermal Lobules VIII-X	1234	1229	0.004819064	-0.439543903	-0.00070404	0.133152963	0.607200028	-0.018164307	59.58184765	0.118314425	6.135421718	0.358995138	0.005773286	-0.153891207	0.005892153	0.000231835	0.003513385	191.5508787	0.951378948	-0.236471767	0.116984178	0.104400725	-0.011708964	0.012641289	0.002975608	0.01003926	0.230304261
Left Basal Forebrain	1235	1230	0.021016238	-2.148995053	-0.003606915	0.116792566	0.768913276	-0.059187667	59.5902834	0.118218623	6.135370591	0.358704453	0.02480069	-0.768585179	-0.00098136	0.001182266	-0.004830582	191.483536	0.949609906	-0.236812781	0.113860983	0.104327456	-0.011693427	0.012665437	0.002976425	0.010049479	0.230221983
Right Basal Forebrain	1235	1230	0.013179987	0.721193731	-0.002007318	0.048427819	0.342762674	-0.078780311	59.5902834	0.118218623	6.135370591	0.358704453	0.015081693	-0.428521318	-0.001859675	0.000137577	-0.014307569	191.483536	0.949609906	-0.236812781	0.113860983	0.104327456	-0.011693427	0.012665437	0.002976425	0.010049479	0.230221983
Right ACgG anterior cingulate gyrus	1232	1227	0.00353967	-8.579532577	-0.001849814	0.217023375	1.977466895	-0.014635457	59.57548701	0.117694805	6.135566266	0.359577922	0.011030555	-0.616237544	-0.002401016	0.003621491	0.018984	191.6807309	0.9484601	-0.235530319	0.119463244	0.103927094	-0.011637401	0.01288481	0.002962274	0.010003553	0.230468709
Left ACgG anterior cingulate gyrus	1235	1230	0.003522516	-4.361914966	-0.002700025	0.1288232	1.316502554	-0.014418912	59.5902834	0.118218623	6.135370591	0.358704453	0.00848185	-0.708084866	-0.004701222	0.002906584	0.011234789	191.483536	0.949609906	-0.236812781	0.113860983	0.104327456	-0.011693427	0.012665437	0.002976425	0.010049479	0.230221983
Right AIns anterior insula	1235	1230	0.00226451	-0.460493378	-0.002870913	0.065905649	0.706338684	-0.009340842	59.5902834	0.118218623	6.135370591	0.358704453	0.005163915	-0.655481553	-0.004228305	0.001917699	0.005455707	191.483536	0.949609906	-0.236812781	0.113860983	0.104327456	-0.011693427	0.012665437	0.002976425	0.010049479	0.230221983
Left AIns anterior insula	1235	1230	0.002513713	-0.302717419	-0.003048302	0.050544319	0.675142154	-0.00631776	59.5902834	0.118218623	6.135370591	0.358704453	0.005711897	-0.696303829	-0.00559628	0.00207686	0.005623423	191.483536	0.949609906	-0.236812781	0.113860983	0.104327456	-0.011693427	0.012665437	0.002976425	0.010049479	0.230221983
Right AOrG anterior orbital gyrus	1235	1230	0.01502505	-3.935403735	-0.000166738	0.136725124	1.09872045	-0.005612421	59.5902834	0.118218623	6.135370591	0.358704453	0.016919364	-0.162922084	0.001186958	0.001654557	0.011462164	191.483536	0.949609906	-0.236812781	0.113860983	0.104327456	-0.011693427	0.012665437	0.002976425	0.010049479	0.230221983
Left AOrG anterior orbital gyrus	1235	1230	0.009168095	-4.901082161	-0.001642721	0.159102999	1.307760078	-0.006038449	59.5902834	0.118218623	6.135370591	0.358704453	0.012869041	-0.473850116	-0.00032981	0.002360324	0.013580191	191.483536	0.949609906	-0.236812781	0.113860983	0.104327456	-0.011693427	0.012665437	0.002976425	0.010049479	0.230221983
Right AnG angular gyrus	1235	1230	0.00218355	-1.982803183	-0.001404931	0.091896841	0.983719133	-0.012740029	59.5902834	0.118218623	6.135370591	0.358704453	0.004370851	-0.416162838	-0.003411178	0.002058052	0.007956777	191.483536	0.949609906	-0.236812781	0.113860983	0.104327456	-0.011693427	0.012665437	0.002976425	0.010049479	0.230221983
Left AnG angular gyrus	1235	1230	0.001922555	-2.7968814	-0.001610212	0.112847677	1.110732734	-0.020783382	59.5902834	0.118218623	6.135370591	0.358704453	0.004567727	-0.466569995	-0.003007465	0.002158893	0.007623419	191.483536	0.949609906	-0.236812781	0.113860983	0.104327456	-0.011693427	0.012665437	0.002976425	0.010049479	0.230221983
Right Calc calcarine cortex	1235	1230	0.005223808	0.607204911	-0.002272011	0.061354548	0.463375291	-0.011772299	59.5902834	0.118218623	6.135370591	0.358704453	0.006706185	-0.487863324	-0.001324106	0.001081492	0.002464827	191.483536	0.949609906	-0.236812781	0.113860983	0.104327456	-0.011693427	0.012665437	0.002976425	0.010049479	0.230221983
Left Calc calcarine cortex	1235	1230	0.005638839	-0.448569574	-0.002610347	0.079708147	0.637779343	-0.017118337	59.5902834	0.118218623	6.135370591	0.358704453	0.007826927	-0.577130303	-0.001837701	0.001412374	0.003180655	191.483536	0.949609906	-0.236812781	0.113860983	0.104327456	-0.011693427	0.012665437	0.002976425	0.010049479	0.230221983
Right CO central operculum	1235	1230	0.003209898	-1.761697683	-0.002574783	0.080736523	0.886711126	-0.015295445	59.5902834	0.118218623	6.135370591	0.358704453	0.006260425	-0.628086463	-0.004584419	0.002151173	0.006119033	191.483536	0.949609906	-0.236812781	0.113860983	0.104327456	-0.011693427	0.012665437	0.002976425	0.010049479	0.230221983
Left CO central operculum	1235	1230	0.003234175	-2.741975024	-0.002574556	0.099823362	1.047019854	-0.019843582	59.5902834	0.118218623	6.135370591	0.358704453	0.006774216	-0.648398969	-0.004525084	0.002359369	0.00692474	191.483536	0.949609906	-0.236812781	0.113860983	0.104327456	-0.011693427	0.012665437	0.002976425	0.010049479	0.230221983
Right Cun cuneus	1234	1229	0.005811016	-3.953206368	-0.001679201	0.12257327	1.201953522	-0.01053683	59.58752026	0.118314425	6.135327858	0.358995138	0.009062233	-0.491508334	-0.002993162	0.002435955	0.011037047	191.6293981	0.950707252	-0.237150788	0.114946087	0.104400725	-0.011697851	0.012641289	0.002976582	0.010072983	0.230304261
Left Cun cuneus	1235	1230	0.005398646	-2.65420391	-0.001600763	0.112256433	1.010997294	-0.007587414	59.5902834	0.118218623	6.135370591	0.358704453	0.007840034	-0.440200855	-0.001726793	0.001999326	0.009652719	191.483536	0.949609906	-0.236812781	0.113860983	0.104327456	-0.011693427	0.012665437	0.002976425	0.010049479	0.230221983
Right Ent entorhinal area	1235	1230	0.00839501	-2.027390018	-0.000934699	0.105954478	0.870594805	0.014008338	59.5902834	0.118218623	6.135370591	0.358704453	0.010327191	-0.28293709	0.000163546	0.001714414	0.013209586	191.483536	0.949609906	-0.236812781	0.113860983	0.104327456	-0.011693427	0.012665437	0.002976425	0.010049479	0.230221983
Left Ent entorhinal area	1233	1228	0.012562453	-2.847327288	-0.001736586	0.132334968	0.997343888	0.021308834	59.61232766	0.118410381	6.135349942	0.359286294	0.015783667	-0.44104631	0.000768352	0.002049509	0.016441122	191.4940687	0.948539093	-0.236915896	0.106119195	0.104474094	-0.011709963	0.012617046	0.002980991	0.010073218	0.230386503
Right FO frontal operculum	1235	1230	0.006294285	1.219757019	-0.001645895	0.043705656	0.331034965	0.01137644	59.5902834	0.118218623	6.135370591	0.358704453	0.007214949	-0.350756439	-0.000730104	0.000978328	0.006311984	191.483536	0.949609906	-0.236812781	0.113860983	0.104327456	-0.011693427	0.012665437	0.002976425	0.010049479	0.230221983
Left FO frontal operculum	1235	1230	0.016727963	0.870611646	-0.002101454	0.047237203	0.355207505	0.019951813	59.5902834	0.118218623	6.135370591	0.358704453	0.018148701	-0.439382962	-0.000968319	0.00120304	0.008522002	191.483536	0.949609906	-0.236812781	0.113860983	0.104327456	-0.011693427	0.012665437	0.002976425	0.010049479	0.230221983
Right FRP frontal pole	1220	1215	0.003711037	-4.56074681	-0.001460744	0.129345337	1.346792043	-0.016208055	59.48442623	0.116393443	6.136398371	0.36147541	0.00721489	-0.471210902	-0.003594997	0.002577948	0.011059409	192.1810534	0.937006953	-0.22988107	0.128275663	0.102930378	-0.011373828	0.013675547	0.002875294	0.009817391	0.231000282
Left FRP frontal pole	1223	1218	0.004023102	-5.538895749	-0.001596651	0.148317221	1.510828308	-0.011360695	59.52003271	0.117743254	6.136086449	0.362224039	0.008589672	-0.521480125	-0.003793392	0.00295793	0.01401165	191.8848275	0.957541154	-0.235322118	0.140446408	0.103964788	-0.011607568	0.012962143	0.002922997	0.009888652	0.231206834
Right FuG fusiform gyrus	1235	1230	0.001845549	-1.430173197	-0.000787954	0.130994268	0.867448919	0.009521739	59.5902834	0.118218623	6.135370591	0.358704453	0.003675319	-0.230825522	0.002895197	0.00133241	0.012478906	191.483536	0.949609906	-0.236812781	0.113860983	0.104327456	-0.011693427	0.012665437	0.002976425	0.010049479	0.230221983
Left FuG fusiform gyrus	1234	1229	0.001986505	-0.977148073	-0.000844059	0.116744692	0.800335245	0.010186367	59.58508914	0.117504052	6.135477902	0.358995138	0.003609666	-0.239262334	0.002158907	0.001319013	0.011776618	191.6054871	0.945792437	-0.236315899	0.115819554	0.103780951	-0.011608133	0.012932445	0.002964605	0.010019074	0.230304261
Right GRe gyrus rectus	1232	1227	0.009431591	-7.545312564	-0.000473404	0.194712817	1.712602877	-0.014755582	59.55438312	0.118506494	6.135490281	0.358766234	0.013976326	-0.309797112	-0.000382455	0.002769763	0.016286208	191.405651	0.956182019	-0.235681133	0.117760083	0.104547565	-0.01173612	0.012688976	0.002973338	0.010083233	0.230239906
Left GRe gyrus rectus	1229	1224	0.010305188	-7.816096498	-0.000409938	0.181909114	1.75665914	-0.028198918	59.55004068	0.11716843	6.13570425	0.360455655	0.014702847	-0.32127922	-0.00215221	0.002884787	0.013353682	191.5213131	0.942829106	-0.233762321	0.128934835	0.103524223	-0.011515113	0.013106177	0.002940262	0.009978214	0.230715102
Right IOG inferior occipital gyrus	1235	1230	0.002735049	-1.786650436	-0.001895078	0.080844623	0.905732399	0.005362042	59.5902834	0.118218623	6.135370591	0.358704453	0.005459847	-0.499983884	-0.003888474	0.002253158	0.011144756	191.483536	0.949609906	-0.236812781	0.113860983	0.104327456	-0.011693427	0.012665437	0.002976425	0.010049479	0.230221983
Left IOG inferior occipital gyrus	1235	1230	0.004212834	-3.706462229	-0.00194801	0.129564047	1.196376859	-0.016583374	59.5902834	0.118218623	6.135370591	0.358704453	0.007554153	-0.535182141	-0.002532544	0.002340537	0.00962429	191.483536	0.949609906	-0.236812781	0.113860983	0.104327456	-0.011693427	0.012665437	0.002976425	0.010049479	0.230221983
Right ITG inferior temporal gyrus	1235	1230	0.001872793	-1.707074019	-0.001130863	0.098837012	0.942343536	-6.31E-05	59.5902834	0.118218623	6.135370591	0.358704453	0.003886745	-0.34585119	-0.001782489	0.001916239	0.010578578	191.483536	0.949609906	-0.236812781	0.113860983	0.104327456	-0.011693427	0.012665437	0.002976425	0.010049479	0.230221983
Left ITG inferior temporal gyrus	1235	1230	0.00240632	-2.714417803	-0.000790796	0.12484246	1.084882694	0.005595394	59.5902834	0.118218623	6.135370591	0.358704453	0.004844674	-0.289149771	-0.00034158	0.002012737	0.013681832	191.483536	0.949609906	-0.236812781	0.113860983	0.104327456	-0.011693427	0.012665437	0.002976425	0.010049479	0.230221983
Right LiG lingual gyrus	1235	1230	0.003265785	-1.375916631	-0.0011072	0.122751077	0.837028643	-0.00652316	59.5902834	0.118218623	6.135370591	0.358704453	0.004806578	-0.294406667	0.001884548	0.001252617	0.008338556	191.483536	0.949609906	-0.236812781	0.113860983	0.104327456	-0.011693427	0.012665437	0.002976425	0.010049479	0.230221983
Left LiG lingual gyrus	1235	1230	0.00279773	-1.731177693	-0.00087674	0.111014031	0.888670712	-0.007992283	59.5902834	0.118218623	6.135370591	0.358704453	0.004300193	-0.273819819	0.000256419	0.001474232	0.008396893	191.483536	0.949609906	-0.236812781	0.113860983	0.104327456	-0.011693427	0.012665437	0.002976425	0.010049479	0.230221983
Right LOrG lateral orbital gyrus	1232	1227	0.007408469	-1.905930984	-0.001862674	0.088497372	0.833336078	-0.013093551	59.63474026	0.118506494	6.135329054	0.359577922	0.009414695	-0.466239513	-0.002440199	0.001752675	0.006321425	189.4830488	0.94665144	-0.234941803	0.098139777	0.104547565	-0.011716998	0.012592708	0.002980885	0.010088918	0.230468709
Left LOrG lateral orbital gyrus	1234	1229	0.007005224	-2.623885862	-0.001290184	0.106180581	0.963220718	-0.011330375	59.57698541	0.118314425	6.135363285	0.358995138	0.008959781	-0.375637201	-0.00155775	0.001818634	0.008269887	191.4202647	0.951954687	-0.237124939	0.118731113	0.104400725	-0.011702045	0.012641289	0.002978773	0.010060255	0.230304261
Right MCgG middle cingulate gyrus	1235	1230	0.002894714	-1.22994238	-0.001906702	0.080004573	0.807027388	-0.00714422	59.5902834	0.118218623	6.135370591	0.358704453	0.005001348	-0.481056805	-0.00299135	0.001846264	0.007261642	191.483536	0.949609906	-0.236812781	0.113860983	0.104327456	-0.011693427	0.012665437	0.002976425	0.010049479	0.230221983
Left MCgG middle cingulate gyrus	1235	1230	0.002566851	-0.454446875	-0.001936748	0.066883639	0.687850653	-0.015915985	59.5902834	0.118218623	6.135370591	0.358704453	0.004279087	-0.472045969	-0.003106269	0.001563936	0.003874922	191.483536	0.949609906	-0.236812781	0.113860983	0.104327456	-0.011693427	0.012665437	0.002976425	0.010049479	0.230221983
Right MFC medial frontal cortex	1235	1230	0.010548325	-1.913905173	-0.003805523	0.099654811	0.850925829	-0.052875363	59.5902834	0.118218623	6.135370591	0.358704453	0.014960392	-0.841592366	-0.003836958	0.001737237	-0.002792838	191.483536	0.949609906	-0.236812781	0.113860983	0.104327456	-0.011693427	0.012665437	0.002976425	0.010049479	0.230221983
Left MFC medial frontal cortex	1235	1230	0.009894057	-4.348739051	-0.00129972	0.165048738	1.210902774	-0.020297452	59.5902834	0.118218623	6.135370591	0.358704453	0.012577677	-0.381211379	0.001568209	0.001777987	0.00943845	191.483536	0.949609906	-0.236812781	0.113860983	0.104327456	-0.011693427	0.012665437	0.002976425	0.010049479	0.230221983
Right MFG middle frontal gyrus	1234	1229	0.001242172	-0.832779978	-0.001738624	0.083347626	0.828505555	-0.002551179	59.57536467	0.118314425	6.135388411	0.358995138	0.003330351	-0.449742447	-0.002683797	0.001877922	0.00858613	191.3637397	0.952146601	-0.236676253	0.119313424	0.104400725	-0.011705021	0.012641289	0.002978446	0.010051227	0.230304261
Left MFG middle frontal gyrus	1235	1230	0.001379295	-0.706703216	-0.001812515	0.076823061	0.807879372	-0.003381143	59.5902834	0.118218623	6.135370591	0.358704453	0.00348237	-0.465816071	-0.00319613	0.001901515	0.008106976	191.483536	0.949609906	-0.236812781	0.113860983	0.104327456	-0.011693427	0.012665437	0.002976425	0.010049479	0.230221983
Right MOG middle occipital gyrus	1235	1230	0.003141242	-1.11186403	-0.001675386	0.070470363	0.791288322	-0.006372637	59.5902834	0.118218623	6.135370591	0.358704453	0.005048894	-0.442002305	-0.003572554	0.001863881	0.007186691	191.483536	0.949609906	-0.236812781	0.113860983	0.104327456	-0.011693427	0.012665437	0.002976425	0.010049479	0.230221983
Left MOG middle occipital gyrus	1235	1230	0.002080581	-0.80310473	-0.001643395	0.070902967	0.759760191	-0.016965937	59.5902834	0.118218623	6.135370591	0.358704453	0.003726861	-0.429205596	-0.003262539	0.001650948	0.004440161	191.483536	0.949609906	-0.236812781	0.113860983	0.104327456	-0.011693427	0.012665437	0.002976425	0.010049479	0.230221983
Right MOrG medial orbital gyrus	1232	1227	0.001976481	-2.61628602	-0.001018167	0.121939678	1.003873366	-0.023946518	59.57142857	0.117694805	6.135403085	0.358766234	0.003688363	-0.320824749	-0.000313807	0.001567426	0.005995888	191.2426599	0.937565278	-0.237017736	0.104328653	0.103927094	-0.011695362	0.012168072	0.002982364	0.010092693	0.230239906
Left MOrG medial orbital gyrus	1232	1227	0.002765657	-1.756529867	-0.000914235	0.101130167	0.84031143	-0.025474223	59.5625	0.118506494	6.135433008	0.359577922	0.003944248	-0.280931557	-0.000477459	0.001278314	0.003735398	191.5525487	0.955219334	-0.237110562	0.124136881	0.104547565	-0.011729327	0.012592708	0.002979589	0.010051508	0.230468709
Right MPoG postcentral gyrus medial segment	1224	1219	0.088758043	0.403423922	-0.001808815	-0.019707966	0.340050653	-0.016057353	59.60866013	0.116830065	6.135302827	0.355392157	0.089945814	-0.444121248	-0.007859713	0.001494387	-0.000726635	190.2563763	0.938643991	-0.234517029	0.108121703	0.103265168	-0.011549578	0.01241122	0.002949234	0.009984104	0.229275889
Left MPoG postcentral gyrus medial segment	1228	1223	0.034063711	-8.823338243	-0.001469541	0.20960858	1.879217513	-0.046888979	59.58306189	0.118892508	6.135243721	0.357491857	0.039419037	-0.538032732	-0.002104347	0.002981497	0.01036663	191.213144	0.955886686	-0.241039137	0.094568729	0.104842456	-0.011745041	0.01288198	0.002954869	0.009889331	0.229878627
Right MPrG precentral gyrus medial segment	1235	1230	0.004895367	-3.016607345	-0.001778301	0.127264855	1.04964552	-0.01335076	59.5902834	0.118218623	6.135370591	0.358704453	0.007505953	-0.469752953	-0.00085452	0.001922985	0.008884138	191.483536	0.949609906	-0.236812781	0.113860983	0.104327456	-0.011693427	0.012665437	0.002976425	0.010049479	0.230221983
Left MPrG precentral gyrus medial segment	1235	1230	0.006034154	-4.937510982	-0.001351424	0.139352842	1.353079373	-0.002188222	59.5902834	0.118218623	6.135370591	0.358704453	0.009872794	-0.447120333	-0.002594848	0.002695871	0.014705056	191.483536	0.949609906	-0.236812781	0.113860983	0.104327456	-0.011693427	0.012665437	0.002976425	0.010049479	0.230221983
Right MSFG superior frontal gyrus medial segment	1234	1229	0.00169542	-1.645489133	-0.001417394	0.083733032	0.892561521	-0.013392126	59.58508914	0.117504052	6.135477902	0.358995138	0.003579786	-0.40486402	-0.003184833	0.001874885	0.006777088	191.6054871	0.945792437	-0.236315899	0.115819554	0.103780951	-0.011608133	0.012932445	0.002964605	0.010019074	0.230304261
Left MSFG superior frontal gyrus medial segment	1234	1229	0.002463393	-0.361093054	-0.001565677	0.07183058	0.680028813	-0.008824473	59.58508914	0.117504052	6.135477902	0.358995138	0.003872445	-0.393779108	-0.002034146	0.001463779	0.005528555	191.6054871	0.945792437	-0.236315899	0.115819554	0.103780951	-0.011608133	0.012932445	0.002964605	0.010019074	0.230304261
Right MTG middle temporal gyrus	1234	1229	0.001508332	-0.648501835	-0.00157407	0.072074841	0.79021419	-0.011195961	59.57374392	0.118314425	6.135343165	0.358184765	0.003255764	-0.421365497	-0.003362227	0.001771472	0.006113238	191.3007213	0.952338514	-0.237565514	0.103329429	0.104400725	-0.011699663	0.012737246	0.002977909	0.010040013	0.230074886
Left MTG middle temporal gyrus	1234	1229	0.001410909	0.227816258	-0.001602674	0.056895488	0.649499692	-0.009469336	59.58508914	0.117504052	6.135477902	0.358995138	0.002833611	-0.407853686	-0.00327307	0.001548923	0.004876734	191.6054871	0.945792437	-0.236315899	0.115819554	0.103780951	-0.011608133	0.012932445	0.002964605	0.010019074	0.230304261
Right OCP occipital pole	1235	1230	0.010871779	-4.149752445	-0.001546671	0.157372547	1.240452692	0.023068376	59.5902834	0.118218623	6.135370591	0.358704453	0.015120751	-0.437847929	0.000736572	0.002449986	0.019593837	191.483536	0.949609906	-0.236812781	0.113860983	0.104327456	-0.011693427	0.012665437	0.002976425	0.010049479	0.230221983
Left OCP occipital pole	1235	1230	0.008488836	-5.283286862	-0.001581907	0.179531138	1.446283605	-0.004194207	59.5902834	0.118218623	6.135370591	0.358704453	0.012865332	-0.475400536	0.0002627	0.002537886	0.015662521	191.483536	0.949609906	-0.236812781	0.113860983	0.104327456	-0.011693427	0.012665437	0.002976425	0.010049479	0.230221983
Right OFuG occipital fusiform gyrus	1235	1230	0.008958336	-2.649646185	-0.001242664	0.152010881	0.98617821	-0.027332812	59.5902834	0.118218623	6.135370591	0.358704453	0.010778889	-0.330250341	0.002800878	0.001177355	0.005401756	191.483536	0.949609906	-0.236812781	0.113860983	0.104327456	-0.011693427	0.012665437	0.002976425	0.010049479	0.230221983
Left OFuG occipital fusiform gyrus	1235	1230	0.009001774	-2.588624575	-0.000439367	0.142437306	0.958199529	-0.023408963	59.5902834	0.118218623	6.135370591	0.358704453	0.010340821	-0.178450939	0.002941774	0.001055228	0.005994152	191.483536	0.949609906	-0.236812781	0.113860983	0.104327456	-0.011693427	0.012665437	0.002976425	0.010049479	0.230221983
Right OpIFG opercular part of the inferior frontal gyrus	1235	1230	0.003300343	-0.187168404	-0.003062282	0.053251996	0.649062225	-0.022838208	59.5902834	0.118218623	6.135370591	0.358704453	0.006265655	-0.692114598	-0.005231346	0.001804862	0.001590665	191.483536	0.949609906	-0.236812781	0.113860983	0.104327456	-0.011693427	0.012665437	0.002976425	0.010049479	0.230221983
Left OpIFG opercular part of the inferior frontal gyrus	1234	1229	0.002984641	0.768621095	-0.002517794	0.022716344	0.48713254	-0.010050621	59.57536467	0.118314425	6.135388411	0.358995138	0.005086429	-0.576677084	-0.005854656	0.001679884	0.002568336	191.3637397	0.952146601	-0.236676253	0.119313424	0.104400725	-0.011705021	0.012641289	0.002978446	0.010051227	0.230304261
Right OrIFG orbital part of the inferior frontal gyrus	1234	1229	0.005075408	-4.708917566	-0.001758969	0.152942913	1.321337312	-0.024308749	59.57698541	0.118314425	6.135363285	0.358995138	0.008560336	-0.507315832	-0.001476751	0.002318762	0.009419133	191.4202647	0.951954687	-0.237124939	0.118731113	0.104400725	-0.011702045	0.012641289	0.002978773	0.010060255	0.230304261
Left OrIFG orbital part of the inferior frontal gyrus	1233	1228	0.013072487	-9.847634073	-0.001410622	0.210165282	2.128502454	-0.019104974	59.56853204	0.118410381	6.135421611	0.359286294	0.021066546	-0.575484066	-0.004572334	0.004020442	0.019464245	191.5003726	0.953729158	-0.236533416	0.121867133	0.104474094	-0.011718456	0.012617046	0.002979349	0.010047448	0.230386503
Right PCgG posterior cingulate gyrus	1235	1230	0.003675158	-0.808264624	-0.001777189	0.070580422	0.722615635	-0.007958306	59.5902834	0.118218623	6.135370591	0.358704453	0.005407168	-0.445309358	-0.002874809	0.001666368	0.006121313	191.483536	0.949609906	-0.236812781	0.113860983	0.104327456	-0.011693427	0.012665437	0.002976425	0.010049479	0.230221983
Left PCgG posterior cingulate gyrus	1235	1230	0.004087497	-1.79443173	-0.00161721	0.069575421	0.87568029	-0.001695821	59.5902834	0.118218623	6.135370591	0.358704453	0.006363059	-0.45116501	-0.004538274	0.002158755	0.009106781	191.483536	0.949609906	-0.236812781	0.113860983	0.104327456	-0.011693427	0.012665437	0.002976425	0.010049479	0.230221983
Right PCu precuneus	1234	1229	0.00139147	-0.358223068	-0.001688564	0.060626082	0.722970555	-0.006457169	59.58508914	0.117504052	6.135477902	0.358995138	0.003138485	-0.437795722	-0.003781044	0.001773906	0.006344857	191.6054871	0.945792437	-0.236315899	0.115819554	0.103780951	-0.011608133	0.012932445	0.002964605	0.010019074	0.230304261
Left PCu precuneus	1235	1230	0.001642751	-0.372393248	-0.001761629	0.061804699	0.718712915	-0.006667825	59.5902834	0.118218623	6.135370591	0.358704453	0.003427834	-0.449592252	-0.003713601	0.001766654	0.006269813	191.483536	0.949609906	-0.236812781	0.113860983	0.104327456	-0.011693427	0.012665437	0.002976425	0.010049479	0.230221983
Right PHG parahippocampal gyrus	1233	1228	0.006083944	-3.729694933	-0.000364056	0.118423567	1.125722994	0.00946227	59.594485	0.117599351	6.135474844	0.359286294	0.008583291	-0.222945315	-0.001001038	0.00214525	0.014956797	191.6519825	0.945454282	-0.236472237	0.112535022	0.103853972	-0.011617195	0.012908675	0.002967	0.010028306	0.230386503
Left PHG parahippocampal gyrus	1235	1230	0.007169749	-5.276589523	-0.000722495	0.139047622	1.369039977	0.010899771	59.5902834	0.118218623	6.135370591	0.358704453	0.011031764	-0.329270049	-0.002050322	0.002729534	0.01794634	191.483536	0.949609906	-0.236812781	0.113860983	0.104327456	-0.011693427	0.012665437	0.002976425	0.010049479	0.230221983
Right PIns posterior insula	1235	1230	0.003178152	0.464203263	-0.002581869	0.041503087	0.506731371	-0.011716885	59.5902834	0.118218623	6.135370591	0.358704453	0.005219405	-0.576308303	-0.004195683	0.001516606	0.002626582	191.483536	0.949609906	-0.236812781	0.113860983	0.104327456	-0.011693427	0.012665437	0.002976425	0.010049479	0.230221983
Left PIns posterior insula	1235	1230	0.003243774	1.653057551	-0.002106752	0.024640114	0.310975808	-0.01989425	59.5902834	0.118218623	6.135370591	0.358704453	0.004430724	-0.455918023	-0.003318294	0.000936448	-0.001382748	191.483536	0.949609906	-0.236812781	0.113860983	0.104327456	-0.011693427	0.012665437	0.002976425	0.010049479	0.230221983
Right PO parietal operculum	1234	1229	0.020499198	-3.212686228	-0.001439892	0.086244983	1.015865751	-0.007136525	59.61588331	0.118314425	6.135400227	0.358995138	0.022940058	-0.435534162	-0.004342407	0.002286289	0.009502224	190.8288148	0.947348773	-0.237942543	0.104755633	0.104400725	-0.01170642	0.012641289	0.002977753	0.010046982	0.230304261
Left PO parietal operculum	1234	1229	0.007393924	-2.107905182	-0.003155602	0.091959948	0.87389454	-0.047173881	59.58752026	0.117504052	6.13547383	0.358995138	0.010917715	-0.729765245	-0.00420513	0.001797937	-0.00128091	191.6293981	0.947939629	-0.236652257	0.114946087	0.103780951	-0.011611729	0.012932445	0.002965665	0.010020537	0.230304261
Right PoG postcentral gyrus	1235	1230	0.01216516	-4.229785191	-0.001315947	0.088769375	1.298340918	-0.021362932	59.5902834	0.118218623	6.135370591	0.358704453	0.01569466	-0.477582122	-0.007441179	0.002923343	0.009103901	191.483536	0.949609906	-0.236812781	0.113860983	0.104327456	-0.011693427	0.012665437	0.002976425	0.010049479	0.230221983
Left PoG postcentral gyrus	1231	1226	0.003937976	-2.272678413	-0.001800951	0.067117429	1.011133962	-0.024852245	59.57270512	0.117790414	6.135596253	0.359870024	0.006693017	-0.520906629	-0.006766678	0.002382329	0.005028588	191.1213357	0.938177039	-0.234072075	0.120562303	0.104000317	-0.011608432	0.012860851	0.002955543	0.010000885	0.230550877
Right POrG posterior orbital gyrus	1233	1228	0.004895193	-1.740261918	-0.000806164	0.112923632	0.809238645	0.003906717	59.56528792	0.118410381	6.135403306	0.358475264	0.006359257	-0.237611156	0.001596817	0.001319078	0.010401804	191.3498331	0.954113607	-0.236650213	0.105635342	0.104474094	-0.011716287	0.012713159	0.002980565	0.010073898	0.230157414
Left POrG posterior orbital gyrus	1233	1228	0.005498763	-0.945521015	-0.001717499	0.094850776	0.708529906	-0.009292855	59.57907543	0.118410381	6.135457729	0.359286294	0.007039655	-0.407613958	-0.000149591	0.001310133	0.005962708	191.696867	0.952479698	-0.236575831	0.118075963	0.104474094	-0.011722736	0.012617046	0.002976548	0.01003446	0.230386503
Right PP planum polare	1231	1226	0.008692755	-3.457926928	0.001459904	0.098364666	1.052677267	0.001386796	59.59301381	0.118602762	6.135352471	0.359057677	0.010537035	0.12470273	-0.00064821	0.001650278	0.01229149	191.7651219	0.952373971	-0.236629744	0.114543005	0.104621136	-0.011729303	0.012664699	0.002978666	0.010030709	0.230322363
Left PP planum polare	1230	1225	0.01149769	-4.561871762	0.002285493	0.134943045	1.18317664	0.003838549	59.54634146	0.118699187	6.135202476	0.359349593	0.01420046	0.282890808	0.002499397	0.001436161	0.014885423	190.8729524	0.958693366	-0.239418669	0.145253924	0.104694808	-0.011721028	0.012640325	0.00298029	0.010111172	0.230404784
Right PrG precentral gyrus	1234	1229	0.001937819	-0.862840501	-0.00213485	0.049090925	0.804419487	-0.010523256	59.58508914	0.117504052	6.135477902	0.358995138	0.004517597	-0.553935062	-0.006398322	0.002213998	0.006023596	191.6054871	0.945792437	-0.236315899	0.115819554	0.103780951	-0.011608133	0.012932445	0.002964605	0.010019074	0.230304261
Left PrG precentral gyrus	1234	1229	0.001859373	-1.132665137	-0.002200234	0.053009614	0.856473568	-0.014564115	59.58508914	0.117504052	6.135477902	0.358995138	0.004649542	-0.575525972	-0.006709985	0.002297795	0.005657608	191.6054871	0.945792437	-0.236315899	0.115819554	0.103780951	-0.011608133	0.012932445	0.002964605	0.010019074	0.230304261
Right PT planum temporale	1228	1223	0.054396064	-4.12299593	-0.004092023	0.096663334	1.171608825	0.016262335	59.56026059	0.118078176	6.135410463	0.359120521	0.061829516	-0.972020766	-0.00726505	0.003475508	0.016208002	191.3565939	0.95498143	-0.241405987	0.094478469	0.10422059	-0.011644376	0.012980868	0.002946653	0.009895761	0.230340546
Left PT planum temporale	1227	1222	0.023750624	-9.461499939	-0.001933732	0.219205997	2.040853609	-0.011036639	59.58924205	0.118989405	6.135338855	0.358598207	0.0319156	-0.644409749	-0.00300362	0.003861488	0.02047461	191.098677	0.955930392	-0.236719514	0.118869083	0.104916433	-0.01176595	0.012760736	0.002985751	0.010019239	0.230193139
Right SCA subcallosal area	1235	1230	0.003975855	-1.223558438	-0.002030445	0.091490054	0.731101963	-0.009827286	59.5902834	0.118218623	6.135370591	0.358704453	0.005862146	-0.476170103	-0.00105676	0.001488314	0.00601231	191.483536	0.949609906	-0.236812781	0.113860983	0.104327456	-0.011693427	0.012665437	0.002976425	0.010049479	0.230221983
Left SCA subcallosal area	1235	1230	0.005161715	-1.630804414	-0.002272449	0.113387364	0.800178408	-0.009603848	59.5902834	0.118218623	6.135370591	0.358704453	0.007475006	-0.518048724	0.000193011	0.001497415	0.007007717	191.483536	0.949609906	-0.236812781	0.113860983	0.104327456	-0.011693427	0.012665437	0.002976425	0.010049479	0.230221983
Right SFG superior frontal gyrus	1235	1230	0.001919098	-2.486274951	-0.001121396	0.086685898	1.060037861	-0.011672796	59.5902834	0.118218623	6.135370591	0.358704453	0.004271569	-0.384770645	-0.004564486	0.002289723	0.008935726	191.483536	0.949609906	-0.236812781	0.113860983	0.104327456	-0.011693427	0.012665437	0.002976425	0.010049479	0.230221983
Left SFG superior frontal gyrus	1234	1229	0.00201007	-2.876787402	-0.001251898	0.100612744	1.13014318	-0.015363683	59.58184765	0.118314425	6.135385693	0.358995138	0.004604306	-0.413550115	-0.004109188	0.002330624	0.008947531	191.5508787	0.951378948	-0.236847389	0.116984178	0.104400725	-0.011704699	0.012641289	0.002978557	0.010052204	0.230304261
Right SMC supplementary motor cortex	1235	1230	0.002051975	-1.231667383	-0.00093761	0.074319116	0.798469417	-0.008425002	59.5902834	0.118218623	6.135370591	0.358704453	0.003389023	-0.299009744	-0.002580389	0.00164491	0.006919108	191.483536	0.949609906	-0.236812781	0.113860983	0.104327456	-0.011693427	0.012665437	0.002976425	0.010049479	0.230221983
Left SMC supplementary motor cortex	1235	1230	0.002377822	0.889194668	-0.000797887	0.042979986	0.452624722	-0.002422274	59.5902834	0.118218623	6.135370591	0.358704453	0.002922588	-0.219431041	-0.001597102	0.001009227	0.004444494	191.483536	0.949609906	-0.236812781	0.113860983	0.104327456	-0.011693427	0.012665437	0.002976425	0.010049479	0.230221983
Right SMG supramarginal gyrus	1235	1230	0.002675491	-0.574997249	-0.002481025	0.058432345	0.751139537	-0.021561118	59.5902834	0.118218623	6.135370591	0.358704453	0.00522366	-0.59992201	-0.005316385	0.001923296	0.003042297	191.483536	0.949609906	-0.236812781	0.113860983	0.104327456	-0.011693427	0.012665437	0.002976425	0.010049479	0.230221983
Left SMG supramarginal gyrus	1234	1229	0.002573634	-0.049544678	-0.001980586	0.03361771	0.656555261	-0.010814334	59.58508914	0.117504052	6.135477902	0.358995138	0.004568563	-0.504102784	-0.006145582	0.001915883	0.004292857	191.6054871	0.945792437	-0.236315899	0.115819554	0.103780951	-0.011608133	0.012932445	0.002964605	0.010019074	0.230304261
Right SOG superior occipital gyrus	1235	1230	0.004953257	-3.206102266	-0.001268475	0.106158923	1.105105244	-0.019425374	59.5902834	0.118218623	6.135370591	0.358704453	0.007329316	-0.405997343	-0.003297764	0.002153077	0.007833703	191.483536	0.949609906	-0.236812781	0.113860983	0.104327456	-0.011693427	0.012665437	0.002976425	0.010049479	0.230221983
Left SOG superior occipital gyrus	1235	1230	0.005583483	-2.928166235	-0.001277307	0.082479895	1.037527958	-0.015208131	59.5902834	0.118218623	6.135370591	0.358704453	0.007926545	-0.41369106	-0.004932901	0.0022733	0.007824578	191.483536	0.949609906	-0.236812781	0.113860983	0.104327456	-0.011693427	0.012665437	0.002976425	0.010049479	0.230221983
Right SPL superior parietal lobule	1234	1229	0.002367302	-2.4693383	-0.000879454	0.07058893	1.053936904	-0.023629681	59.57374392	0.118314425	6.135343165	0.358184765	0.00450712	-0.35383625	-0.006099686	0.002284347	0.005953179	191.3007213	0.952338514	-0.237565514	0.103329429	0.104400725	-0.011699663	0.012737246	0.002977909	0.010040013	0.230074886
Left SPL superior parietal lobule	1235	1230	0.001708359	-1.166013484	-0.000844709	0.052433297	0.846983351	-0.015966714	59.5902834	0.118218623	6.135370591	0.358704453	0.003246377	-0.314351082	-0.005438274	0.001947438	0.005403764	191.483536	0.949609906	-0.236812781	0.113860983	0.104327456	-0.011693427	0.012665437	0.002976425	0.010049479	0.230221983
Right STG superior temporal gyrus	1235	1230	0.003238049	-3.533632944	-0.000461634	0.111123885	1.176418889	0.004177971	59.5902834	0.118218623	6.135370591	0.358704453	0.005892497	-0.260986205	-0.002548552	0.00235341	0.014139128	191.483536	0.949609906	-0.236812781	0.113860983	0.104327456	-0.011693427	0.012665437	0.002976425	0.010049479	0.230221983
Left STG superior temporal gyrus	1234	1229	0.003612681	-2.879245664	-0.000728324	0.092809841	1.069269935	0.006265112	59.58508914	0.117504052	6.135477902	0.358995138	0.006079597	-0.303731863	-0.003388154	0.0023275	0.013271881	191.6054871	0.945792437	-0.236315899	0.115819554	0.103780951	-0.011608133	0.012932445	0.002964605	0.010019074	0.230304261
Right TMP temporal pole	1235	1230	0.002779939	-1.503799324	-0.001901705	0.086219784	0.889176199	-0.002582878	59.5902834	0.118218623	6.135370591	0.358704453	0.005239625	-0.493132353	-0.003241017	0.002062753	0.009216604	191.483536	0.949609906	-0.236812781	0.113860983	0.104327456	-0.011693427	0.012665437	0.002976425	0.010049479	0.230221983
Left TMP temporal pole	1232	1227	0.002662877	-1.263005855	-0.001888731	0.086359902	0.854770735	0.002538246	59.60957792	0.118506494	6.135405142	0.359577922	0.005068265	-0.48218757	-0.002755986	0.00200728	0.010070336	191.6402981	0.949635762	-0.23692105	0.107194948	0.104547565	-0.011726022	0.012592708	0.002979652	0.010061536	0.230468709
Right TrIFG triangular part of the inferior frontal gyrus	1235	1230	0.004931653	-1.769443376	-0.002840252	0.086178556	0.891454848	0.003750686	59.5902834	0.118218623	6.135370591	0.358704453	0.008614378	-0.672706417	-0.004083	0.002355926	0.010590242	191.483536	0.949609906	-0.236812781	0.113860983	0.104327456	-0.011693427	0.012665437	0.002976425	0.010049479	0.230221983
Left TrIFG triangular part of the inferior frontal gyrus	1234	1229	0.005280561	-0.447047326	-0.002328498	0.044816458	0.646856738	0.001281148	59.58508914	0.117504052	6.135477902	0.358995138	0.007610429	-0.556480046	-0.005043412	0.001960537	0.00708586	191.6054871	0.945792437	-0.236315899	0.115819554	0.103780951	-0.011608133	0.012932445	0.002964605	0.010019074	0.230304261
Right TTG transverse temporal gyrus	1235	1230	0.011280225	-4.496373825	-0.001984438	0.128259825	1.241201271	-0.020090597	59.5902834	0.118218623	6.135370591	0.358704453	0.014795009	-0.554410202	-0.003271773	0.002462585	0.009246646	191.483536	0.949609906	-0.236812781	0.113860983	0.104327456	-0.011693427	0.012665437	0.002976425	0.010049479	0.230221983
Left TTG transverse temporal gyrus	1235	1230	0.012001175	-6.110661758	-0.002228307	0.167115095	1.533954009	-0.029606082	59.5902834	0.118218623	6.135370591	0.358704453	0.01692546	-0.634620896	-0.002993483	0.002841716	0.010462336	191.483536	0.949609906	-0.236812781	0.113860983	0.104327456	-0.011693427	0.012665437	0.002976425	0.010049479	0.230221983
GM	1231	1226	0.000368846	0.507841312	-0.001364966	-0.089149363	0.868495554	-0.008973331	59.54995938	0.115353371	6.135602624	0.358245329	0.006222181	-0.548455346	-0.020477159	0.003833414	0.005451393	191.4103069	0.916996559	-0.235548434	0.096315376	0.102129936	-0.011526021	0.012300133	0.002964557	0.010068106	0.230092528
WM	1234	1229	0.000593301	-0.772502593	-0.000948522	0.011607055	1.059583475	-0.003839935	59.57374392	0.117504052	6.135400907	0.358184765	0.004208987	-0.421457831	-0.01210176	0.00320512	0.009837849	191.3007213	0.935772207	-0.236385105	0.103329429	0.103780951	-0.011676135	0.012216715	0.002977703	0.010077102	0.230074886
CSF	1234	1229	0.001444415	-1.398919693	0.003645646	0.101866678	1.090335217	0.020619043	59.61750405	0.118314425	6.135306127	0.358995138	0.005451693	0.53789032	0.001596832	0.001402701	0.0174076	190.7230024	0.94715686	-0.234835961	0.104173321	0.104400725	-0.011695277	0.012641289	0.002973702	0.010080791	0.230304261
